# Supplementary material for: Renewable Feedstock Nanocarriers for Drug Delivery: Evidence Mapping and Translational Readiness
Source: Pharmaceutics. 2026 Mar 25;18(4):407. doi: 10.3390/pharmaceutics18040407 (PMC13118287; doi:10.3390/pharmaceutics18040407)
Supplement: Supplementary file 1 [file pharmaceutics-18-00407-s001.zip]

Archive with 1 entries (1 files):
- pharmaceutics-4194296-supplementary.pdf
